# Supplementary material for: Comparative transcriptomic analysis of Tibetan Gynaephora to explore the genetic basis of insect adaptation to divergent altitude environments
Source: Sci Rep. 2017 Dec 5;7:16972. doi: 10.1038/s41598-017-17051-4 (PMC5717227; doi:10.1038/s41598-017-17051-4)
Supplement: Supplementary file 2 — Supplementary Dataset 1 [file 41598_2017_17051_MOESM2_ESM.xlsx]

## Sheet: Sheet1
Supplementary Dataset 1. The fast evolving genes in branches a, b, and c. ω0 indicates evolutionary rate of the gene in the foregroud branch; ω1 indicates average evolutionary rate of the gene in the backgroud branch; ω2 indicates average evolutionary rate of the gene in the whole guided tree.
Gene id	ω0	ω1	ω2	FDR
Branch a (the common ancestor of G. alpherakii and G. menyuanensis)
T1_g12105	1.84376	0.02336	0.03724	0.00585017
T1_g12379	1.85992	0.04842	0.07456	0.00900848
T1_g12752	1.27398	0.11797	0.14917	0.013697
T1_g13695	2.58571	0.05312	0.09	6.632e-06
T1_g13743	1.14964	0.04772	0.0652	0.00310249
T1_g13933	1.55469	0.06579	0.09671	0.0457371
T1_g14001	2.7852	0.01419	0.01865	0.0149666
T1_g14014	2.91482	0.03451	0.05898	0.00228318
T1_g14462	1.1243	0.01966	0.02859	0.00523068
T1_g14989	1.71381	0.00329	0.00414	0.000289859
T1_g17411	1.37556	0.01563	0.02066	0.0247341
T1_g17949	2.30552	0.02362	0.03129	0.031179
T1_g19375	1.09813	0.08577	0.12673	0.000906113
T1_g1975	1.76795	0.02289	0.05294	0.0277336
T1_g19921	1.37424	0.02942	0.03823	0.00437013
T1_g20509	4.64579	0.00097	0.00495	1.5802e-05
T1_g21640	4.34706	0.00358	0.00361	0.0250273
T1_g22180	2.21177	0.05602	0.07282	0.0182199
T1_g34175	1.28548	0.05001	0.08266	0.0124764
T1_g3743	1.38454	0.08979	0.12551	0.0186589
T1_g6334	3.3742	0.02951	0.0435	7.8397e-05
T1_g6417	1.22287	0.0227	0.03256	0.0076949
T1_g7009	3.34533	0.0393	0.07086	0.00339202
T1_g9072	2.13554	0.02742	0.0393	2.0972e-05
Branch b (G. alpherakii)
T1_g12505	2.22011	0.10406	0.12235	0.00537971
T1_g12506	1.30739	0.05608	0.06084	0.00130657
T1_g13179	3.52054	0.04165	0.0438	0.0330883
T1_g13508	2.3058	0.01699	0.05057	0
T1_g14985	1.45251	0.04233	0.06504	1e-09
T1_g15135	1.016	0.05951	0.06563	0.00384331
T1_g15470	1.23166	0.03078	0.04376	0
T1_g15684	1.71264	0.05287	0.06016	1e-09
T1_g16140	1.15525	0.0907	0.09582	0.0171788
T1_g16175	1.32881	0.02473	0.03521	0
T1_g17260	2.0248	0.04949	0.06821	0
T1_g17675	1.89994	0.10678	0.11382	0.0155802
T1_g18719	1.45906	0.04935	0.05032	0.0374946
T1_g19123	1.26425	0.04971	0.05241	0.000245453
T1_g19158	1.0366	0.03725	0.05488	0
T1_g19194	1.25185	0.04317	0.06104	0
T1_g19263	2.29796	0.01624	0.01775	0.00734646
T1_g19911	1.95413	0.04458	0.04591	0.000154282
T1_g20051	1.09856	0.05183	0.0533	0.01774
T1_g20117	2.35816	0.03048	0.03494	0
T1_g20131	1.11439	0.03071	0.03505	0
T1_g20210	3.11096	0.0624	0.06603	0.00986686
T1_g20287	2.57808	0.02478	0.02755	6e-09
T1_g20750	1.5948	0.07139	0.08597	0.0131819
T1_g20834	1.24647	0.03174	0.03524	0.0189024
T1_g21035	1.45008	0.09542	0.09926	0.00923867
T1_g21729	1.19337	0.02285	0.04935	0
T1_g31099	1.15288	0.03631	0.03745	0.013886
T1_g4619	1.04557	0.04263	0.04452	0.0058459
T1_g5512	1.68027	0.0021	0.02673	0.0044197
T1_g5535	2.16265	0.01721	0.01787	0.0368638
T1_g7092	1.11182	0.04907	0.05873	0.0017537
T1_g7692	2.66823	0.04103	0.0625	1.599e-06
T1_g8090	1.20001	0.06031	0.0633	0.0143365
Branch c (G. menyuanensis)
T2_g11960	2.1662	0.03878	0.05779	0
T2_g13505	1.73031	0.01144	0.01368	1e-08
T2_g14155	1.05463	0.0567	0.10578	3e-09
T2_g17165	3.83357	0.02045	0.0207	0.0107435
T2_g17169	1.11105	0.01598	0.00277	0
T2_g18038	1.3755	0.03994	0.0419	0.000264398
T2_g18088	1.52593	0.07795	0.12619	2.94e-07
T2_g18108	1.19545	0.08836	0.10538	6.061e-06
T2_g18459	2.6627	0.10869	0.11112	0.0255003
T2_g18611	1.45147	0.00149	0.00839	0.0196749
T2_g18666	1.79078	0.045	0.05214	0.0001658
T2_g19161	4.26125	0.03836	0.04243	4.879e-05
T2_g19495	1.36734	0.02699	0.03494	0
T2_g19502	1.42401	0.02827	0.02936	0.0386846
T2_g19541	1.25998	0.07774	0.11213	7e-09
T2_g20092	1.47547	0.05748	0.0626	0.0121944
T2_g20261	2.2317	0.06318	0.06603	0.0459599
T2_g20623	1.09262	0.04954	0.05351	0.042526
T2_g20683	1.19525	0.05477	0.09927	0
T2_g20874	3.21177	0.07318	0.07414	0.025885
T2_g20962	1.58752	0.02465	0.04848	0
T2_g21199	2.60935	0.01262	0.01883	0
T2_g21678	3.56472	0.05676	0.0571	0.000190464
T2_g31542	1.64525	0.01595	0.08884	4e-09
T2_g32952	4.82139	0.09711	0.10998	0.000449781
T2_g3998	2.99576	0.03722	0.04983	0.000282735
