# Supplementary material for: Comparative transcriptomic analysis of Tibetan Gynaephora to explore the genetic basis of insect adaptation to divergent altitude environments
Source: Sci Rep. 2017 Dec 5;7:16972. doi: 10.1038/s41598-017-17051-4 (PMC5717227; doi:10.1038/s41598-017-17051-4)
Supplement: Supplementary file 3 — Supplementary Dataset 2 [file 41598_2017_17051_MOESM3_ESM.xlsx]

## Sheet: Sheet1
Supplementary Dataset 2. Positively selected genes in branches a, b, and c.
Gene id	FDR
Branch a (the common ancestor of G. alpherakii and G. menyuanensis)
T1_g11456	0.0459055
T1_g12007	0.0346735
T1_g12466	0.0210341
T1_g13005	0.0115903
T1_g13933	0.0246771
T1_g14059	0.00614313
T1_g14743	0.0136426
T1_g14824	0.0316376
T1_g14958	0.0156647
T1_g15007	0.0229289
T1_g15744	0.0494092
T1_g15981	0.0113008
T1_g16023	0.00232244
T1_g16033	0.0260214
T1_g16063	0.00268249
T1_g16191	0.0185281
T1_g16453	0.000407576
T1_g16563	0.00407667
T1_g16731	0.0251174
T1_g16990	0.00135016
T1_g17067	0.0402868
T1_g17114	0.00665041
T1_g17126	0.0347384
T1_g17260	0.039716
T1_g17372	0.00449348
T1_g17507	0.00639994
T1_g17979	8.129e-06
T1_g18143	0.0345784
T1_g18209	0.00698064
T1_g18384	0.0435831
T1_g18505	0.0152702
T1_g18576	0.00220084
T1_g18581	2.83e-07
T1_g18750	0.000613362
T1_g18818	0.0492864
T1_g19126	0.0331289
T1_g19228	0.000260403
T1_g19249	0.0182261
T1_g19346	0.0294795
T1_g19428	0.0432706
T1_g19485	0.0134952
T1_g19506	0.00659661
T1_g19686	0.00169087
T1_g19957	0.000518675
T1_g20068	0.00408036
T1_g20100	0.0313709
T1_g20225	0.00491613
T1_g20257	0.0367005
T1_g20289	0.000249366
T1_g20406	0.0126768
T1_g20521	0.00125732
T1_g20522	0.0115003
T1_g20523	0.0183907
T1_g20642	0.006139
T1_g20668	0.000246662
T1_g20870	0.0142033
T1_g21011	0.0416115
T1_g21025	0.0204216
T1_g21172	0.0166587
T1_g21224	0.0169535
T1_g21331	0.000398046
T1_g21454	0.0118953
T1_g21479	0.0011455
T1_g21527	0.0119105
T1_g21570	0.0446688
T1_g21615	0.0181908
T1_g21639	0.0275277
T1_g21647	0.00482163
T1_g21711	0.00141141
T1_g21862	0.0201473
T1_g21887	0.0312996
T1_g2935	0.0406169
T1_g31982	0.00813862
T1_g424	0.00728799
T1_g4909	0.000820412
T1_g5002	0.00300099
T1_g5187	0.0172953
T1_g631	0.00950844
T1_g6374	0.0178739
T1_g8802	0.0448031
T1_g9221	0.00105783
T1_g9852	0.0211846
Branch b (G. alpherakii)
T1_g20207	0.0222262
T1_g13226	0
T1_g13508	0
T1_g14023	5.478e-05
T1_g14354	0.00847677
T1_g14571	0.00043609
T1_g14743	1.5e-08
T1_g14800	0
T1_g14985	0
T1_g15135	0.0226779
T1_g15290	2.221e-06
T1_g15470	0
T1_g15514	0
T1_g15684	0
T1_g15725	0
T1_g15857	0.00020928
T1_g16175	0
T1_g16453	0.0281682
T1_g16558	0.00972582
T1_g17229	0.0076633
T1_g17260	0
T1_g17303	0
T1_g17750	0.00247034
T1_g18034	0
T1_g18092	0
T1_g18124	0
T1_g18349	0
T1_g18508	0
T1_g18903	0
T1_g19006	0
T1_g19123	9e-09
T1_g19158	0
T1_g19176	0
T1_g19193	0
T1_g19194	0
T1_g19319	1e-09
T1_g19331	7.458e-06
T1_g19337	0
T1_g19395	0
T1_g19624	0
T1_g19674	1e-09
T1_g19752	0.000961776
T1_g19760	0.000256002
T1_g19770	0.00400282
T1_g19949	0
T1_g20079	2e-09
T1_g20117	0
T1_g20131	0
T1_g20207	3e-09
T1_g20287	0
T1_g20520	0.0124767
T1_g20542	6.934e-06
T1_g20623	0.00418875
T1_g20863	0.00054672
T1_g20883	1.4202e-05
T1_g21171	0.00696152
T1_g21261	0
T1_g21331	9e-09
T1_g21371	0.0008446
T1_g21394	3.3193e-05
T1_g21525	0
T1_g21553	0
T1_g21729	3.9e-08
T1_g33429	0.00283741
T1_g4619	0.0287561
T1_g4971	0.0460049
T1_g5390	3.275e-06
T1_g6178	0
T1_g7092	0.00125631
T1_g7692	5.46e-07
T1_g7862	0.0184991
Branch c (G. menyuanensis)
T2_g10181	8.01e-07
T2_g10244	0.0261149
T2_g10339	0.00218516
T2_g10482	2.8472e-05
T2_g10506	1.7e-08
T2_g11218	0.038437
T2_g11556	0
T2_g11870	0.0440703
T2_g11960	0
T2_g12461	0
T2_g12480	0
T2_g12484	4.6213e-05
T2_g12589	0
T2_g12786	0.033771
T2_g12959	1.5e-08
T2_g13287	0.000174515
T2_g13421	0
T2_g13505	3.42e-07
T2_g13851	0
T2_g14148	0.00899489
T2_g14155	0
T2_g14330	0.00448827
T2_g144	3.54e-07
T2_g15104	0
T2_g15152	0
T2_g15277	0.0475861
T2_g15557	0
T2_g15733	0
T2_g15775	0
T2_g15978	0
T2_g16054	0.00270573
T2_g16142	0.022913
T2_g16343	0.0111971
T2_g16388	0.000124062
T2_g16461	0.00779292
T2_g16577	0.000136641
T2_g16620	0
T2_g16878	0
T2_g16918	5.299e-06
T2_g17092	0
T2_g17169	6e-09
T2_g17308	2e-09
T2_g17932	7.7435e-05
T2_g17960	2e-07
T2_g17992	0
T2_g18038	2.4e-08
T2_g18347	0
T2_g18355	1.7027e-05
T2_g18666	0.00107122
T2_g18901	0
T2_g19121	0.014247
T2_g19123	0.000220076
T2_g19192	0
T2_g19235	0
T2_g19285	0
T2_g19395	2.6856e-05
T2_g19495	0
T2_g19541	0
T2_g19796	0.046746
T2_g20077	0
T2_g20446	0.0399392
T2_g20489	0.000258908
T2_g20588	1.36e-07
T2_g20648	5.8e-07
T2_g20663	2.968e-05
T2_g20683	0
T2_g20706	0
T2_g20795	6.92e-07
T2_g20901	0
T2_g20962	0
T2_g20993	0
T2_g21029	0
T2_g21168	0.0102675
T2_g21199	4.913e-06
T2_g21211	0.000615343
T2_g21271	0
T2_g21364	0
T2_g21542	0
T2_g21568	0
T2_g21678	0
T2_g31542	1.32e-05
T2_g32989	0.018797
T2_g388	0
T2_g3998	2.6e-08
T2_g5744	0
T2_g5813	0
T2_g6133	0
T2_g6452	0.0182541
T2_g9455	0
T2_g9949	0.00729992
